# Supplementary material for: Morphological and Molecular Characterization of Selected Chilean Runner Bean (Phaseolus coccineus L.) Genotypes Shows Moderate Agronomic and Genetic Variability
Source: Plants (Basel). 2021 Aug 17;10(8):1688. doi: 10.3390/plants10081688 (PMC8400864; doi:10.3390/plants10081688)
Supplement: Supplementary file 1 [file plants-10-01688-s001.zip]

Archive with 1 entries (1 files):
- plants-1331347-supplementary.pdf
